# Supplementary material for: Pretreatment of Rapeseed Meal Increases Its Recalcitrant Fiber Fermentation and Alters the Microbial Community in an in vitro Model of Swine Large Intestine
Source: Front Microbiol. 2020 Nov 19;11:588264. doi: 10.3389/fmicb.2020.588264 (PMC7711092; doi:10.3389/fmicb.2020.588264)
Supplement: Supplementary file 2 [file Table_1.XLSX]

## Sheet: Sheet1
Table S1. List of monoclonal antibodies used in the current study.
Antibodies	animals	isotype
JIM12	Rat	IgM(κ)
JIM131	Rat	IgG1(κ)
JIM131	Rat	IgM(κ)
JIM14	Rat	IgM(κ)
JIM16	Rat	IgM(κ)
CCRC-M2	Mouse	IgM(κ)
CCRC-M8	Mouse	IgM(κ)
CCRC-M9	Mouse	IgM(κ)
CCRC-M14	Mouse	IgM(κ)
CCRC-M15	Mouse	IgM(κ)
CCRC-M24	Mouse	IgM(κ)
CCRC-M25	Mouse	IgM(κ)
CCRC-M30	Mouse	IgM(κ)
CCRC-M32	Mouse	IgM(κ)
CCRC-M33	Mouse	IgM(κ)
CCRC-M35	Mouse	IgM(κ)
CCRC-M36	Mouse	IgM(κ)
CCRC-M41	Mouse	IgM(κ)
CCRC-M42	Mouse	IgM(κ)
CCRC-M44	Mouse	IgM(κ)
CCRC-M60	Mouse	IgM(κ)
CCRC-M78	Mouse	IgM(κ)
CCRC-M82	Mouse	IgM(κ)
CCRC-M83	Mouse	IgM(κ)
CCRC-M87	Mouse	IgG1(λ)
CCRC-M88	Mouse	IgG1(λ)
CCRC-M89	Mouse	IgG1(λ)
CCRC-M91	Mouse	IgM(κ)
CCRC-M92	Mouse	IgM(κ)
CCRC-M93	Mouse	IgG1(λ)
CCRC-M95	Mouse	IgG1(λ)
CCRC-M6	Mouse	IgM(κ)
CCRC-M99	Mouse	IgG1(λ)
CCRC-M101	Mouse	IgG1(λ)
CCRC-M104	Mouse	IgG1(λ)
CCRC-M105	Mouse	IgA(κ)
CCRC-M107	Mouse	IgM(κ)
CCRC-M125	Mouse	IgM(κ)
CCRC-M128	Mouse	IgM(κ)
CCRC-M131	Mouse	IgG1(κ)
CCRC-M132	Mouse	IgG1(κ)
CCRC-M133	Mouse	IgM(κ)
JIM17	Rat	IgM(κ)
MAC204	Mouse	IgM(κ)
MAC207	Mouse	IgM(κ)
MH42A4	Mouse	IgM(κ)
